# Supplementary material for: Psychosocial Risks in Informal Employment: A Scoping Review
Source: Int J Environ Res Public Health. 2026 Jun 27;23(7):846. doi: 10.3390/ijerph23070846 (PMC13411353; doi:10.3390/ijerph23070846)
Supplement: Supplementary file 1 [file ijerph-23-00846-s001.zip]

Archive with 1 entries (1 files):
- ijerph-4355514-supplementary.pdf
